# Supplementary material for: Personalized Cancer Medicine in the Media: Sensationalism or Realistic Reporting?
Source: J Pers Med. 2021 Jul 28;11(8):741. doi: 10.3390/jpm11080741 (PMC8399271; doi:10.3390/jpm11080741)
Supplement: Supplementary file 1 [file jpm-11-00741-s001.zip]

Archive with 1 entries (1 files):
- jpm-1231979-supplementary.pdf
